# Supplementary material for: Butyrate induces profound changes in gene expression related to multiple signal pathways in bovine kidney epithelial cells
Source: BMC Genomics. 2006 Sep 14;7:234. doi: 10.1186/1471-2164-7-234 (PMC1592091; doi:10.1186/1471-2164-7-234)
Supplement: Additional file 1 — Supplementary table 1. This data represents the 466 sequences identified to be significant at FDR = 0%, which represents 450 cattle genes. [file 1471-2164-7-234-S1.xls]

## Sheet: Sheet1
Note: 466 sequences were identified to be significant at FDR =0%, which represents 450 cattle genes.
Accession	Sequence ID	Fold Change	q-value(%)	Gene Annotation
TC266385	BOVINE0001S00006711	0.179642	0	Aurora kinase B
TC265170	BOVINE0001S00005496	0.173455	0	Aurora-A
TC278061	BOVINE0001S00018402	0.185033	0	Aurora-A kinase interacting protein
TC281252	BOVINE0001S00021523	0.104466	0	Budding uninhibited by benzimidazoles 1 homolog (BUB1)
TC296774	BOVINE0001S00036671	0.235832	0	Budding uninhibited by benzimidazoles 1 homolog
TC281450	BOVINE0001S00021721	0.0567057	0	Budding uninhibited by benzimidazoles 1 homolog beta (BUB1B)
TC280420	BOVINE0001S00020691	0.0211686	0	CDC28 protein kinase regulatory subunit 2
TC292959	BOVINE0001S00032856	0.0363994	0	CDC2L1
TC293208	BOVINE0001S00033105	0.0932851	0	CDC45 cell division cycle 45-like
TC278776	BOVINE0001S00019047	0.121694	0	Cell division cycle 2, G1 to S and G2 to M (CDC2)
TC285500	BOVINE0001S00025617	0.105947	0	Cell division cycle 25A (CDC25A)
TC271610	BOVINE0001S00011788	0.14017	0	Cell division cycle 25B isoform 3
TC294713	BOVINE0001S00034610	0.1588	0	Cell division cycle 2-related
TC278478	BOVINE0001S00017736	0.165091	0	Cell division cycle and apoptosis regulator 1
TC294633	BOVINE0001S00034530	0.0833697	0	Cell division cycle associated 2 (CDCA2)
TC292945	BOVINE0001S00032842	0.172531	0	Cell division cycle associated 8
TC263741	BOVINE0001S00003561	0.10299	0	Cell division cycle protein 20 homolog (p55CDC)
TC266776	BOVINE0001S00007102	0.165439	0	Centromere protein F (350/400kD)
CK975861	BOVINE0001S00045289	0.060332	0	Centromere protein F (350/400kD)
TC261165	BOVINE0001S00000916	0.0886203	0	Centromere protein-A (CENP-A)
TC267900	BOVINE0001S00008226	0.109229	0	Centromeric protein E (CENP-E protein)
TC279457	BOVINE0001S00019728	0.162569	0	CHK1 checkpoint homolog
TC293183	BOVINE0001S00033080	0.197198	0	Chromatin assembly factor 1 subunit A (CAF-1)
TC268367	BOVINE0001S00008693	0.103645	0	Chromobox protein homolog 5
TC297649	BOVINE0001S00037546	0.144664	0	Chromodomain helicase DNA binding protein 3
TC265382	BOVINE0001S00005708	0.0589845	0	Chromosome condensation protein G
TC262952	BOVINE0001S00002772	0.171792	0	Cyclin A2
TC265945	BOVINE0001S00006271	0.0633476	0	Cyclin B1 (CCNB1)
TC278429	BOVINE0001S00018770	0.220866	0	Cyclin B2 (CCNB2)
TC262075	BOVINE0001S00001895	0.0680516	0	Cyclin G1
TC262855	BOVINE0001S00002675	0.148294	0	Cyclin-dependent kinase 4
TC265450	BOVINE0001S00005776	0.215175	0	Cyclin-dependent kinase inhibitor 2C
TC278545	BOVINE0001S00018816	0.0947694	0	Cyclin-dependent kinases regulatory subunit 1 (CKS-1)
TC284317	BOVINE0001S00024588	0.060839	0	Defective in sister chromatid cohesion homolog 1
TC290879	BOVINE0001S00030919	0.191759	0	Deoxythymidylate kinase (thymidylate kinase) (LOC506946)
TC290880	BOVINE0001S00030920	0.149384	0	Deoxythymidylate kinase (thymidylate kinase) (LOC506946)
TC265245	BOVINE0001S00005571	0.11922	0	DNA directed RNA polymerase III polypeptide D
TC284361	BOVINE0001S00024632	0.11348	0	DNA helicase (Blooms syndrome protein, RecQ protein-like 3)
TC267167	BOVINE0001S00007493	0.244673	0	DNA mismatch repair protein Msh3 (mut S homolog 3)
TC278497	BOVINE0001S00017755	0.0296414	0	DNA polymerase epsilon p17 subunit gene
TC279954	BOVINE0001S00020225	0.108717	0	DNA polymerase, alpha 2 (70kD subunit)(POLA2)
CK945922	BOVINE0001S00043823	0.0615591	0	DNA repair and recombination protein RAD54-likex
TC282404	BOVINE0001S00022675	0.106318	0	DNA repair protein RAD51 homolog 1
TC290487	BOVINE0001S00030527	0.113408	0	E2F transcription factor 4
TC282153	BOVINE0001S00022424	0.12628	0	Establishment of cohesion 1 homolog 2
TC265789	BOVINE0001S00006115	0.0757579	0	Extra spindle poles like 1 (ESPL1)
TC266990	BOVINE0001S00007316	0.232816	0	G-2 and S-phase expressed 1
TC292293	BOVINE0001S00032262	0.237745	0	General transcription factor IIIC, polypeptide 2, beta 110kDa
TC269917	BOVINE0001S00010169	0.130098	0	Helicase, lymphoid-specific
TC267482	BOVINE0001S00007808	0.153322	0	Histone deacetylase 8
TC276662	BOVINE0001S00016551	0.0844807	0	Histone H2A.Z
TC267608	BOVINE0001S00007934	0.106941	0	Inner centromere protein
TC295304	BOVINE0001S00035201	0.229636	0	Kinesin family member 11
TC294618	BOVINE0001S00034515	0.200067	0	Kinesin family member 14
TC267353	BOVINE0001S00007679	0.124132	0	Kinesin family member 20A
TC260588	BOVINE0001S00000339	0.0886338	0	Kinesin-like protein KIF22
TC291455	BOVINE0001S00031495	0.0677331	0	Kinesin-like protein KIF23 (Mitotic kinesin-like protein 1)
TC278220	BOVINE0001S00018561	0.186315	0	Kinesin-like protein KIF2C (Mitotic centromere-associated kinesin)
TC266372	BOVINE0001S00006698	0.149055	0	Kinetochore associated 2
TC280447	BOVINE0001S00020718	0.0895011	0	MAD2 mitotic arrest deficient-like 1
TC277820	BOVINE0001S00017640	0.0746792	0	MAD2 mitotic arrest deficient-like 1
TC261106	BOVINE0001S00000857	0.138396	0	MCM4 (CDC21 homolog) DNA replication licensing factor
TC264981	BOVINE0001S00005307	0.0970831	0	Minichromosome maintenance deficient 3 (MCM3)
TC277221	BOVINE0001S00017041	0.166624	0	Minichromosome maintenance deficient 5 (MCM5, CDC46 homolog)
TC265572	BOVINE0001S00005898	0.0860763	0	Minichromosome maintenance deficient 6 (MCM6)
TC263581	BOVINE0001S00003401	0.139214	0	Minichromosome maintenance protein 2
TC290639	BOVINE0001S00030679	0.161313	0	Minichromosome maintenance protein 3 associated protein
TC293069	BOVINE0001S00032966	0.0378105	0	Mitotic spindle associated protein p126, MAP126
TC298939	BOVINE0001S00038836	0.133566	0	M-phase phosphoprotein 1 (mitotic kinesin-like protein, MPHOSPH1)
TC260429	BOVINE0001S00000180	0.205515	0	MutS homolog 6
TC278195	BOVINE0001S00018536	0.186543	0	Nuclear ubiquitous casein and cyclin-dependent kinases substrate (P1)
TC279654	BOVINE0001S00019925	0.0776976	0	Nucleolar and spindle associated protein 1
TC286437	BOVINE0001S00026554	0.12776	0	Nucleolar and spindle associated protein 1
TC274682	BOVINE0001S00014784	0.101357	0	Nucleolin
TC293949	BOVINE0001S00033846	0.228954	0	Origin recognition complex subunit 1
TC289876	BOVINE0001S00029916	0.0893874	0	Proliferating cell nuclear antigen (PCNA)
TC263003	BOVINE0001S00002823	0.159087	0	Proliferation-associated 2G4
TC276620	BOVINE0001S00016509	0.214827	0	Proteasome (prosome, macropain) 28 subunit, alpha
TC260258	BOVINE0001S00000009	0.144259	0	Proteasome subunit, beta type 8 (PSMB8)
TC265859	BOVINE0001S00006185	0.0260598	0	Replication factor C (37 kDa subunit, RFC37)
TC280581	BOVINE0001S00020852	0.191863	0	Replication factor C (activator 1) 3
TC275004	BOVINE0001S00015035	0.201251	0	Scaffold attachment factor B2
TC279153	BOVINE0001S00019424	0.0516318	0	similar to topoisomerase (DNA) II binding
TC278044	BOVINE0001S00018385	0.0853588	0	similar to Transcription elongation regulator 1
TC279802	BOVINE0001S00020073	0.208507	0	similar to XPMC2 prevents mitotic catastrophe 2 homolog
TC282970	BOVINE0001S00023241	0.127064	0	SMC4 structural maintenance of chromosomes 4-like 1 (SMC4L1)
TC290192	BOVINE0001S00030232	0.0924841	0	Spindle pole body component 24 (kinetochore protein Spc24)
TC290191	BOVINE0001S00030231	0.142094	0	Spindle pole body component 24 homolog
TC281963	BOVINE0001S00022234	0.141042	0	Spindle pole body component 25 (kinetochore protein Spc25)
TC277942	BOVINE0001S00018283	0.141844	0	Ubiquitin-conjugating enzyme E2 C (Ubiquitin-protein ligase C)
TC280380	BOVINE0001S00020651	0.158217	0	Wee1-like protein kinase
TC283128	BOVINE0001S00023399	0.148626	0	DEAH (Asp-Glu-Ala-His) box polypeptide 36
TC275291	BOVINE0001S00015322	0.17035	0	Heterogeneous nuclear ribonucleoprotein H3
TC289585	BOVINE0001S00029625	0.206104	0	Nucleolar protein 5A (NOL5A)
TC278549	BOVINE0001S00018820	0.0697834	0	Nucleolar protein 7, 27kDa (NOL7)
TC292021	BOVINE0001S00031990	0.23845	0	similar to snRNP core protein SMX5d
TC277705	BOVINE0001S00017525	0.265966	0	SKB1 homolog (Negative regulator of mitosis)
TC265982	BOVINE0001S00006308	8.74953	0	Ubiquitin cross-reactive protein (UCRP)
TC260553	BOVINE0001S00000304	0.144304	0	Ubiquitin specific protease 1
TC261383	BOVINE0001S00001134	0.142618	0	3-hydroxy-3-methylglutaryl-Coenzyme A synthase 1 (soluble)
TC289355	BOVINE0001S00029395	0.197069	0	Actinin, alpha 1
TC277385	BOVINE0001S00017205	12.4735	0	Adrenomedullin (ADM)
TC264907	BOVINE0001S00004727	0.187831	0	Alanyl-tRNA synthetase
BE487248	BOVINE0001S00041847	0.108781	0	Alpha-S1-casein
TC274303	BOVINE0001S00014405	0.195367	0	Ancient ubiquitous protein 1 (AUP1)
TC292339	BOVINE0001S00032308	0.115458	0	Anillin, actin binding protein
TC264402	BOVINE0001S00004222	0.0551404	0	Annexin A3 (Annexin III) (Lipocortin III)
TC263299	BOVINE0001S00003119	0.208492	0	APEX nuclease (multifunctional DNA repair enzyme) 1
TC292961	BOVINE0001S00032858	0.130388	0	Apoptosis-inducing, TAF9-like domain 1(APITD1)
TC295713	BOVINE0001S00035610	0.15709	0	ATP-binding cassette, sub-family E, member 1 (ABCE1)
BE589528	BOVINE0001S00042059	0.225672	0	ATP-binding cassette, sub-family F, member 2 (ABCF2)
TC281607	BOVINE0001S00021878	0.161106	0	Baculoviral IAP repeat-containing 5 (survivin)
TC265913	BOVINE0001S00006239	0.078631	0	Basic leucine zipper and W2 domains 1 (BZW1)
TC288690	BOVINE0001S00028730	0.131997	0	Bos taurus chromosome X open reading frame 53 (CXorf53)
TC278036	BOVINE0001S00018377	0.223001	0	Bos taurus LOC532581
TC298844	BOVINE0001S00038741	0.135898	0	BRI3-binding protein (BRI3BP)
TC277914	BOVINE0001S00018255	0.200577	0	C19orf10-like (C19orf10)
TC290217	BOVINE0001S00030257	0.187483	0	C-1-tetrahydrofolate synthase, cytoplasmic (C1-THF synthase)
TC268807	BOVINE0001S00009059	0.0989768	0	Crystallin, beta B2 pseudogene 1 (CRYBB2P1)
TC278034	BOVINE0001S00018375	0.175504	0	Cytochrome P450, family 20, subfamily A, polypeptide 1
TC279892	BOVINE0001S00020163	0.0979108	0	Cytosolic branched-chain amino acid aminotransferase(BCAT1)
TC263348	BOVINE0001S00003168	0.156036	0	DNA (cytosine-5-)-methyltransferase 1
TC270180	BOVINE0001S00010432	0.0780216	0	ELAV (embryonic lethal, abnormal vision)
TC274831	BOVINE0001S00005007	0.160671	0	Far upstream element-binding protein
TC266701	BOVINE0001S00007027	0.0711609	0	Fas apoptotic inhibitory molecule
TC291293	BOVINE0001S00031333	0.181509	0	flap structure-specific endonuclease 1 (FEN1)
TC292167	BOVINE0001S00032136	0.0574119	0	Follistatin
TC279403	BOVINE0001S00019674	0.16246	0	Follistatin (FST)
CK836785	BOVINE0001S00043399	0.217551	0	formin-like 3 protein (FMNL3)
TC278661	BOVINE0001S00018932	0.147994	0	GLE1 RNA export mediator-like
TC294792	BOVINE0001S00034689	0.169344	0	Glutathione peroxidase 7
TC291883	BOVINE0001S00031852	0.0766601	0	guanine nucleotide binding protein-like 3 (nucleolar)
TC260312	BOVINE0001S00000063	0.279329	0	heat shock 27kDa protein 2
TC267336	BOVINE0001S00007662	0.0992055	0	hepar-derived netrin-like protein
TC277375	BOVINE0001S00017195	0.107087	0	hepatoma-derived growth factor (HDGF)
TC262885	BOVINE0001S00002705	0.153401	0	heterogeneous nuclear ribonucleoprotein AB isoform a
TC262886	BOVINE0001S00002706	0.102908	0	heterogeneous nuclear ribonucleoprotein AB isoform b
TC275101	BOVINE0001S00015132	0.237735	0	heterogeneous nuclear ribonucleoprotein D isoform b
TC262378	BOVINE0001S00002198	0.107468	0	heterogeneous nuclear ribonucleoprotein F (HNRPF)
TC262645	BOVINE0001S00002465	0.116444	0	heterogeneous nuclear ribonucleoprotein K
TC291227	BOVINE0001S00031267	0.235875	0	Histidine triad nucleotide binding protein 1
TC272233	BOVINE0001S00012411	0.250952	0	Huntingtin interacting protein 2 (HIP2)
TC278768	BOVINE0001S00019039	0.194168	0	Hypothetical LOC505522
TC266489	BOVINE0001S00006815	0.121651	0	Hypothetical LOC509921
TC284711	BOVINE0001S00017850	0.137337	0	Hypothetical LOC513195
TC292335	BOVINE0001S00032304	0.128527	0	Hypothetical LOC513551
TC265946	BOVINE0001S00006272	0.203828	0	Hypothetical LOC529762
TC293979	BOVINE0001S00033876	0.0493918	0	Hypothetical LOC615206
TC292426	BOVINE0001S00032395	0.21063	0	Hypothetical protein (LOC538800)
TC275359	BOVINE0001S00005036	0.189472	0	Hypothetical protein 15E1.2
TC260309	BOVINE0001S00000060	0.272798	0	Hypothetical protein FLJ10357
TC261505	BOVINE0001S00001325	0.162915	0	Hypothetical protein FLJ11184
TC295308	BOVINE0001S00035205	0.0980323	0	Hypothetical protein FLJ20364
TC288196	BOVINE0001S00028236	0.150027	0	hypothetical protein XP_545287
TC288988	BOVINE0001S00029028	0.151175	0	hypothetical protein XP_545287
TC276160	BOVINE0001S00016049	0.10673	0	hypothetical protein XP_593840
TC279581	BOVINE0001S00019852	0.207364	0	hypothetical protein XP_594248
TC275400	BOVINE0001S00005077	0.140599	0	hypothetical protein XP_618631
TC278035	BOVINE0001S00018376	0.251045	0	hypothetical protein XP_618635
CK964798	BOVINE0001S00044731	0.213534	0	immunoglobulin heavy chain variable region (IGHV)
TC290379	BOVINE0001S00030419	0.0959232	0	IMP (inosine monophosphate) dehydrogenase 1
TC265993	BOVINE0001S00006319	9.48163	0	Inhibin, beta A (activin A, activin AB alpha polypeptide) (INHBA)
TC260562	BOVINE0001S00000313	0.217733	0	inosine triphosphatase isoform a
TC276741	BOVINE0001S00005209	6.50335	0	Insulin-like growth factor 2 (IGF2)
TC275158	BOVINE0001S00015189	0.211118	0	Insulin-like growth factor-binding protein 4 (IGFBP4)
TC289874	BOVINE0001S00029914	0.198086	0	Insulin-like growth factor-binding protein 6 (IGFBP6)
TC264264	BOVINE0001S00004084	0.171206	0	KIAA0101 protein (KIAA0101)
TC292590	BOVINE0001S00018113	0.180095	0	leprecan-like 1 (LEPREL1)
TC268178	BOVINE0001S00008504	0.112957	0	LSM5 homolog (LSM5)
TC274895	BOVINE0001S00014926	6.50208	0	meteorin, glial cell differentiation regulator (METRN)
TC277646	BOVINE0001S00017466	0.214492	0	Mitochondrial 39S ribosomal protein L27
TC260289	BOVINE0001S00000040	0.207324	0	mitochondrial ribosomal protein L9
TC285584	BOVINE0001S00025701	0.0978398	0	myelin basic protein expression factor 2
TC260313	BOVINE0001S00000064	0.21924	0	NAD(P) dependent steroid dehydrogenase-like
CK940235	BOVINE0001S00043571	0.133279	0	NADH dehydrogenase subunit 3
TC300288	BOVINE0001S00040108	0.143185	0	NADPH-dependent retinol dehydrogenase/reductase (NDRD)
TC276254	BOVINE0001S00016143	0.127094	0	nuclear autoantigenic sperm protein isoform 2 (NASP)
TC275378	BOVINE0001S00005055	0.140806	0	nuclear autoantigenic sperm protein isoform 3
TC277020	BOVINE0001S00016840	0.163623	0	nucleoside-diphosphate kinase NBR-B
TC287722	BOVINE0001S00027762	0.175516	0	nucleoside-diphosphate kinase NBR-B
BG691537	BOVINE0001S00042583	0.135716	0	outer dense fiber of sperm tails 2 isoform 1
TC261396	BOVINE0001S00001147	0.050182	0	paired related homeobox 1 (PRRX1)
TC278800	BOVINE0001S00019071	0.171916	0	pescadillo homolog 1, containing BRCT domain (PES1)
TC276906	BOVINE0001S00016726	0.175582	0	phosphoglycerate mutase 1
TC290924	BOVINE0001S00030964	0.199867	0	plasminogen activator, urokinase receptor (PLAUR)
TC291999	BOVINE0001S00031968	0.187004	0	polyamine-modulated factor 1
TC261916	BOVINE0001S00001736	0.164369	0	procollagen, type III, alpha 1
TC279370	BOVINE0001S00019641	0.113392	0	Protein regulator of cytokinesis 1 (PRC1)
CK832101	BOVINE0001S00042898	0.211298	0	pyruvate dehydrogenase (lipoamide) beta
TC263320	BOVINE0001S00003140	0.194937	0	pyruvate dehydrogenase (lipoamide) beta
TC282034	BOVINE0001S00022305	0.212369	0	RAD51 associated protein 1 (RAD51AP1)
TC274346	BOVINE0001S00014448	0.204494	0	Receptor activity-modifying protein 2 precursor (RAMP2)
TC279982	BOVINE0001S00020253	0.1239	0	Restricted expression proliferation associated protein 100 (Xklp2)
TC278043	BOVINE0001S00018384	0.187335	0	Ribonucleoside-diphosphate reductase large subunit
CK830998	BOVINE0001S00042779	0.121434	0	ribonucleotide reductase M2 polypeptide
TC262484	BOVINE0001S00002304	0.0760113	0	ribosomal protein S4, X-linked (RPS4X)
TC276392	BOVINE0001S00016281	0.0814037	0	ribosomal protein S8
TC269549	BOVINE0001S00009801	0.118574	0	RNA binding motif protein 13
TC265483	BOVINE0001S00005809	0.267206	0	RRP5 protein homolog (Programmed cell death protein 11)
TC296123	BOVINE0001S00036020	12.8332	0	Secretory leukocyte peptidase inhibitor (SLPI)
TC266513	BOVINE0001S00006839	0.133992	0	NEK2 (NIMA-related protein kinase 2)
TC267713	BOVINE0001S00008039	0.16395	0	serologically defined colon cancer antigen 10
TC280639	BOVINE0001S00020910	0.198086	0	similar to 2-aminoadipic 6-semialdehyde dehydrogenase
TC292205	BOVINE0001S00032174	0.197358	0	similar to 5(3)-deoxyribonucleotidase, cytosolic type
TC290955	BOVINE0001S00030995	0.19717	0	similar to achalasia, adrenocortical insufficiency (AAAS)
TC279666	BOVINE0001S00019937	0.217938	0	similar to B aggressive lymphoma gene
TC274681	BOVINE0001S00014783	0.165656	0	similar to beta-mannosidase
TC282557	BOVINE0001S00022828	0.24385	0	similar to C12ORF2
TC291450	BOVINE0001S00031490	0.233724	0	similar to C6orf49 protein
TC264399	BOVINE0001S00004219	0.214678	0	similar to carbamoylphosphate synthetase
CK835031	BOVINE0001S00043214	0.189656	0	similar to Carboxypeptidase X 2 (M14 family)
TC289008	BOVINE0001S00029048	0.149065	0	similar to CG1271-PA, isoform A (LOC617149)
TC278793	BOVINE0001S00019064	0.195176	0	similar to CG15881-PB, isoform B
TC281460	BOVINE0001S00021731	0.102013	0	similar to CG3817-PA
TC264992	BOVINE0001S00005318	0.174861	0	similar to chloride channel (LOC539389)
TC289531	BOVINE0001S00029571	0.190554	0	similar to Collagen alpha 2(V) chain precursor
CK965146	BOVINE0001S00044752	0.121071	0	similar to Collagen alpha 2(V) chain precursor
TC260581	BOVINE0001S00000332	0.235864	0	similar to complement component 1, q subcomponent
TC281126	BOVINE0001S00021397	0.152426	0	similar to Delta-interacting protein A
TC273170	BOVINE0001S00013348	0.222968	0	Discs large homolog 7 (DLG7)
TC262111	BOVINE0001S00001931	0.135638	0	similar to DKFZP564O243 protein (LOC515122)
TC277922	BOVINE0001S00018263	0.217715	0	similar to Dullard homolog (LOC509192)
TC267822	BOVINE0001S00008148	0.15465	0	similar to ECT2 protein (Epithelial cell transforming sequence 2)
BE478171	BOVINE0001S00040998	0.10342	0	similar to Enhancer of zeste homolog 2 (EZX-1)
TC281532	BOVINE0001S00021803	0.0474985	0	similar to ESM1 gene
TC297261	BOVINE0001S00037158	0.240767	0	similar to fragile X mental retardation 1 (FMR1)
TC270253	BOVINE0001S00010505	0.0690586	0	GAJ protein (MND1)
TC300751	BOVINE0001S00040571	0.199546	0	similar to gap junction protein alpha 7
TC280562	BOVINE0001S00020833	0.181496	0	similar to guanine nucleotide binding protein-like 3
BG688435	BOVINE0001S00042395	0.112043	0	similar to H/ACA ribonucleoprotein complex subunit 4 (Dyskerin, DKC1)
CK836738	BOVINE0001S00043395	0.21731	0	similar to haloacid dehalogenase-like hydrolase domain containing 1A
TC269605	BOVINE0001S00009857	0.109775	0	similar to hepatocyte growth factor (hepapoietin A; scatter factor)
TC287932	BOVINE0001S00027972	0.0995157	0	similar to intermediate filament protein nestin
TC268883	BOVINE0001S00009135	0.0480506	0	similar to KARP-1-binding protein (LOC539256)
TC279078	BOVINE0001S00019349	0.161778	0	similar to katanin p80 (KATNB1)
TC278886	BOVINE0001S00019157	0.178467	0	similar to KIAA0332
TC284307	BOVINE0001S00024578	0.0513182	0	similar to Lamin B1 (LMNB1)
TC279828	BOVINE0001S00020099	0.0687432	0	similar to leucine zipper protein 5 (LUZP5)
TC267459	BOVINE0001S00007785	0.164595	0	similar to major facilitator superfamily domain containing 2 (MFSD2)
TC265028	BOVINE0001S00005354	0.120392	0	similar to Mannose-P-dolichol utilization defect 1 protein
TC288554	BOVINE0001S00028594	12.5546	0	similar to Max interacting protein 1 (MXI1)
TC266202	BOVINE0001S00006528	0.191399	0	similar to mesoderm development candidate 1 (MESDC1)
TC292705	BOVINE0001S00032602	0.199869	0	similar to methionine aminopeptidase 1D
TC279045	BOVINE0001S00019316	0.193607	0	similar to methylenetetrahydrofolate dehydrogenase
TC265470	BOVINE0001S00005796	0.177996	0	similar to MHC class II region expressed gene KE2
TC291466	BOVINE0001S00031506	0.153092	0	similar to mitochondrial ribosomal protein L15
TC277845	BOVINE0001S00017665	0.176256	0	similar to mitochondrial ribosomal protein L37
TC292321	BOVINE0001S00032290	0.205826	0	similar to mitochondrial ribosomal protein L46
TC279027	BOVINE0001S00019298	0.127351	0	similar to modulator of estrogen induced transcription
TC291224	BOVINE0001S00031264	0.14219	0	similar to Myb-related protein B (MYBL2)
TC283264	BOVINE0001S00023535	0.270713	0	similar to myosin IXA (MYO9A)
TC295280	BOVINE0001S00035177	0.16926	0	similar to Myotubularin-related protein 2 (MTMR2)
TC283144	BOVINE0001S00023415	0.177414	0	similar to neurotrophin-1/B-cell stimulating
TC280576	BOVINE0001S00020847	0.0860502	0	similar to nexilin (NEXN)
TC268200	BOVINE0001S00008526	0.188929	0	similar to NY-REN-41 antigen (CCDC34)
TC291222	BOVINE0001S00031262	0.0680576	0	similar to peptidyl prolyl isomerase H
CK965257	BOVINE0001S00044757	0.231571	0	similar to Peptidylprolyl isomerase-like 5 (LRR-repeat protein 1, LRR-1)
TC274370	BOVINE0001S00014472	0.218193	0	similar to phosphoglycerate dehydrogenas
TC292683	BOVINE0001S00032580	0.0638675	0	similar to Protein C20orf172 (C20orf172)
TC287047	BOVINE0001S00027164	0.118478	0	similar to protein regulator of cytokinesis 1
TC300533	BOVINE0001S00040353	0.0715314	0	similar to protein regulator of cytokinesis 1
TC293153	BOVINE0001S00033050	0.0395946	0	similar to Rac GTPase activating protein 1 (RACGAP1)
TC263936	BOVINE0001S00003756	0.165028	0	similar to Ribonucleoside-diphosphate reductase M2 chain (RRM2)
TC291016	BOVINE0001S00031056	0.15703	0	similar to ribosomal protein P0-like protein(LOC509932)
TC290818	BOVINE0001S00030858	0.206619	0	similar to RLPR185
TC267443	BOVINE0001S00007769	0.15831	0	similar to sarcoma antigen NY-SAR-48 isoform b
TC279020	BOVINE0001S00019291	0.157372	0	similar to SCC-112 protein (LOC533206)
TC278897	BOVINE0001S00019168	0.175571	0	similar to SCY1-like 3 isoform 2
TC290998	BOVINE0001S00031038	0.133812	0	similar to sepiapterin reductase (SPR)
TC291381	BOVINE0001S00031421	12.1446	0	similar to serine dehydratase (SDS)
TC278512	BOVINE0001S00017770	0.147627	0	similar to small nuclear ribonucleoprotein D1(SNRPD1)
TC293543	BOVINE0001S00033440	0.119572	0	similar to solute carrier family 35, member F2 (SLC35F2)
TC285374	BOVINE0001S00017902	0.104482	0	similar to splicing factor, arginine/serine-rich 2
TC293749	BOVINE0001S00033646	9.04938	0	similar to sushi domain containing 2 (SUSD2)
TC288095	BOVINE0001S00028135	0.118888	0	similar to thioredoxin family Trp26
TC276992	BOVINE0001S00016812	0.167322	0	similar to Thymidylate synthase (TS)
TC281170	BOVINE0001S00021441	0.123088	0	similar to tissue factor pathway inhibitor precursor (TFPI)
TC290073	BOVINE0001S00030113	0.258786	0	similar to torsin family 3, member A (TOR3A)
TC263930	BOVINE0001S00003750	0.0716798	0	similar to T-plastin (PLS3)
TC281731	BOVINE0001S00022002	0.0813036	0	similar to transducin (beta)-like 1X-linked receptor 1 (TBL1XR1)
TC293621	BOVINE0001S00033518	0.174348	0	similar to ubiquitin-like, containing PHD and RING finger domain 1
TC283258	BOVINE0001S00023529	14.9816	0	similar to UoG-BovSAGE-UK7L
TC262028	BOVINE0001S00001848	0.207659	0	similar to UPF0315 protein (AD-001)
TC290977	BOVINE0001S00031017	0.213641	0	similar to V-FES feline sarcoma viral/V-FPS fujinami (FES)
TC261370	BOVINE0001S00001121	0.166328	0	similar to WW domain binding protein 11(WBP11)
TC278916	BOVINE0001S00019187	0.0696015	0	similar to zinc finger, CW type with PWWP domain 1 (ZCWPW1)
TC266542	BOVINE0001S00006868	0.222317	0	Sin3 associated polypeptide p30 (SAP30)
TC276827	BOVINE0001S00016647	0.186718	0	splicing factor proline/glutamine rich
TC276828	BOVINE0001S00016648	0.0798343	0	splicing factor proline/glutamine rich
TC269067	BOVINE0001S00009319	0.161967	0	splicing factor, arginine/serine-rich 2, interacting protein
TC262750	BOVINE0001S00002570	0.121522	0	splicing factor, arginine/serine-rich 3 (SRp20)
TC261159	BOVINE0001S00000910	0.138253	0	Split hand/foot deleted gene 1 (SHFM1)
TC279824	BOVINE0001S00020095	0.188275	0	spondin 1, (f-spondin) extracellular matrix protein (SPON1)
TC260897	BOVINE0001S00000648	0.0437274	0	stearoyl-CoA desaturase variant A (SCD)
TC260960	BOVINE0001S00000711	14.0486	0	Tissue inhibitor of metalloproteinase 2 (TIMP2)
CK975939	BOVINE0001S00045293	0.0686435	0	Tissue factor pathway inhibitor-2 (TFPI2)
TC289409	BOVINE0001S00029449	11.2833	0	Tissue inhibitor of metalloproteinase 2 (TIMP2)
TC289410	BOVINE0001S00029450	10.8173	0	Tissue inhibitor of metalloproteinase 2 (TIMP2)
TC281941	BOVINE0001S00022212	0.149082	0	PDZ-binding kinase (PBK)
TC278769	BOVINE0001S00019040	0.210762	0	Transforming acidic coiled-coil-containing protein 3 (ERIC-1)
TC262988	BOVINE0001S00002808	0.13362	0	transmembrane 6 superfamily member 1 (TM6SF1)
TC264949	BOVINE0001S00005275	0.177208	0	tyrosine kinase receptor
BE486921	BOVINE0001S00041814	0.266196	0	unknown
TC261305	BOVINE0001S00001056	5.44422	0	unknown
TC266917	BOVINE0001S00007243	0.139971	0	unknown
TC267433	BOVINE0001S00007759	0.132994	0	unknown
TC267551	BOVINE0001S00007877	0.0789939	0	unknown
TC274931	BOVINE0001S00014962	0.226301	0	unknown
TC280037	BOVINE0001S00020308	0.0924177	0	unknown
TC280729	BOVINE0001S00021000	0.134653	0	unknown
TC281989	BOVINE0001S00022260	0.0615469	0	unknown
TC282879	BOVINE0001S00023150	0.0988639	0	unknown
TC294133	BOVINE0001S00034030	0.200075	0	unknown
TC260499	BOVINE0001S00000250	0.0509417	0	unknown
TC260666	BOVINE0001S00000417	0.204343	0	unknown
TC260875	BOVINE0001S00000626	0.16133	0	unknown
TC261021	BOVINE0001S00000772	0.0736121	0	unknown
TC261024	BOVINE0001S00000775	0.215592	0	unknown
TC261255	BOVINE0001S00001006	0.181839	0	unknown
TC261317	BOVINE0001S00001068	0.221972	0	unknown
TC261883	BOVINE0001S00001703	0.173684	0	unknown
TC262002	BOVINE0001S00001822	0.109276	0	unknown
TC262076	BOVINE0001S00001896	0.195082	0	unknown
TC262144	BOVINE0001S00001964	0.196036	0	unknown
TC263391	BOVINE0001S00003211	0.155542	0	unknown
TC263748	BOVINE0001S00003568	0.190161	0	unknown
TC263919	BOVINE0001S00003739	0.245542	0	unknown
TC264517	BOVINE0001S00004337	0.118238	0	unknown
TC264737	BOVINE0001S00004557	0.256734	0	unknown
TC264789	BOVINE0001S00004609	0.161849	0	unknown
TC276729	BOVINE0001S00005197	0.040848	0	unknown
TC265068	BOVINE0001S00005394	0.0434551	0	unknown
TC265227	BOVINE0001S00005553	0.13159	0	unknown
TC265416	BOVINE0001S00005742	0.18069	0	unknown
TC265739	BOVINE0001S00006065	0.123776	0	unknown
TC265929	BOVINE0001S00006255	0.171512	0	unknown
TC265988	BOVINE0001S00006314	0.139543	0	unknown
TC266383	BOVINE0001S00006709	0.258196	0	unknown
TC266434	BOVINE0001S00006760	0.105257	0	unknown
TC266435	BOVINE0001S00006761	0.161288	0	unknown
TC266910	BOVINE0001S00007236	0.197156	0	unknown
TC267156	BOVINE0001S00007482	0.0841351	0	unknown
TC267343	BOVINE0001S00007669	0.148254	0	unknown
TC267464	BOVINE0001S00007790	0.0678393	0	unknown
TC267762	BOVINE0001S00008088	0.244245	0	unknown
TC269871	BOVINE0001S00010123	0.181955	0	unknown
TC270959	BOVINE0001S00011137	0.129256	0	unknown
TC272218	BOVINE0001S00012396	0.179968	0	unknown
TC274345	BOVINE0001S00014447	0.143969	0	unknown
TC274450	BOVINE0001S00014552	0.114078	0	unknown
TC274582	BOVINE0001S00014684	0.231592	0	unknown
TC275098	BOVINE0001S00015129	0.116001	0	unknown
TC276825	BOVINE0001S00016645	0.0525165	0	unknown
TC276832	BOVINE0001S00016652	0.205277	0	unknown
TC277080	BOVINE0001S00016900	0.160114	0	unknown
TC277138	BOVINE0001S00016958	0.0832489	0	unknown
TC277510	BOVINE0001S00017330	0.155928	0	unknown
TC277638	BOVINE0001S00017458	0.169226	0	unknown
TC277817	BOVINE0001S00017637	0.226174	0	unknown
TC278038	BOVINE0001S00018379	0.207764	0	unknown
TC279126	BOVINE0001S00019397	0.164672	0	unknown
TC279249	BOVINE0001S00019520	0.216464	0	unknown
TC279356	BOVINE0001S00019627	0.163231	0	unknown
TC279749	BOVINE0001S00020020	0.171411	0	unknown
TC279979	BOVINE0001S00020250	0.177363	0	unknown
TC280432	BOVINE0001S00020703	0.236546	0	unknown
TC280638	BOVINE0001S00020909	0.199711	0	unknown
TC280987	BOVINE0001S00021258	0.155036	0	unknown
TC281674	BOVINE0001S00021945	0.163713	0	unknown
TC282121	BOVINE0001S00022392	0.127315	0	unknown
TC282458	BOVINE0001S00022729	0.215118	0	unknown
TC282743	BOVINE0001S00023014	0.128946	0	unknown
TC283479	BOVINE0001S00023750	0.120071	0	unknown
TC283606	BOVINE0001S00023877	0.120045	0	unknown
TC283688	BOVINE0001S00023959	0.241785	0	unknown
TC283824	BOVINE0001S00024095	0.172571	0	unknown
TC284402	BOVINE0001S00024673	0.141824	0	unknown
TC285598	BOVINE0001S00025715	0.203167	0	unknown
TC286333	BOVINE0001S00026450	0.211919	0	unknown
TC287788	BOVINE0001S00027828	0.271836	0	unknown
TC288125	BOVINE0001S00028165	0.126911	0	unknown
TC288193	BOVINE0001S00028233	0.10562	0	unknown
TC288260	BOVINE0001S00028300	0.162895	0	unknown
TC288714	BOVINE0001S00028754	0.227854	0	unknown
TC288758	BOVINE0001S00028798	0.10507	0	unknown
TC290072	BOVINE0001S00030112	0.201368	0	unknown
TC290140	BOVINE0001S00030180	0.114797	0	unknown
TC290905	BOVINE0001S00030945	0.196587	0	unknown
TC291251	BOVINE0001S00031291	0.0941909	0	unknown
TC291559	BOVINE0001S00031599	0.086517	0	unknown
TC291560	BOVINE0001S00031600	0.104419	0	unknown
TC291781	BOVINE0001S00031821	0.0741301	0	unknown
TC291897	BOVINE0001S00031866	0.182006	0	unknown
TC292027	BOVINE0001S00031996	0.165542	0	unknown
TC292178	BOVINE0001S00032147	0.180411	0	unknown
TC292364	BOVINE0001S00032333	0.144603	0	unknown
TC292443	BOVINE0001S00032412	0.18889	0	unknown
TC292526	BOVINE0001S00032495	0.17111	0	unknown
TC292960	BOVINE0001S00032857	0.0333681	0	unknown
TC293394	BOVINE0001S00033291	0.177251	0	unknown
TC293720	BOVINE0001S00033617	0.205845	0	unknown
TC293843	BOVINE0001S00033740	0.184062	0	unknown
TC294285	BOVINE0001S00034182	0.152277	0	unknown
TC294844	BOVINE0001S00034741	0.253262	0	unknown
TC295361	BOVINE0001S00035258	0.193503	0	unknown
TC295722	BOVINE0001S00035619	0.184296	0	unknown
TC296190	BOVINE0001S00036087	0.229789	0	unknown
TC296263	BOVINE0001S00036160	0.215255	0	unknown
TC296624	BOVINE0001S00036521	0.127032	0	unknown
TC297017	BOVINE0001S00036914	0.111786	0	unknown
TC297614	BOVINE0001S00037511	0.1237	0	unknown
TC298540	BOVINE0001S00038437	0.165058	0	unknown
TC299448	BOVINE0001S00039268	0.161455	0	unknown
TC299996	BOVINE0001S00039816	0.187032	0	unknown
TC300503	BOVINE0001S00040323	0.170436	0	unknown
TC300599	BOVINE0001S00040419	0.107413	0	unknown
CK835580	BOVINE0001S00043267	6.00035	0	unknown
CK962002	BOVINE0001S00044572	0.210241	0	unknown
CK973323	BOVINE0001S00045182	0.190731	0	unknown
CK975103	BOVINE0001S00045254	0.121614	0	unknown
TC260328	BOVINE0001S00000079	0.148397	0	unknown
TC260661	BOVINE0001S00000412	0.153281	0	unknown
TC263264	BOVINE0001S00003084	0.131432	0	unknown
TC263390	BOVINE0001S00003210	0.241775	0	unknown
TC263409	BOVINE0001S00003229	0.218168	0	unknown
TC264190	BOVINE0001S00004010	0.104658	0	unknown
TC264202	BOVINE0001S00004022	0.119087	0	unknown
TC264725	BOVINE0001S00004545	0.164503	0	unknown
TC273711	BOVINE0001S00004923	0.169324	0	unknown
TC275353	BOVINE0001S00005030	0.213114	0	unknown
TC265006	BOVINE0001S00005332	0.189625	0	unknown
TC265008	BOVINE0001S00005334	0.197595	0	unknown
TC265211	BOVINE0001S00005537	0.162301	0	unknown
TC266123	BOVINE0001S00006449	0.161788	0	unknown
TC266405	BOVINE0001S00006731	0.13575	0	unknown
TC266433	BOVINE0001S00006759	0.22519	0	unknown
TC266613	BOVINE0001S00006939	0.151927	0	unknown
TC267560	BOVINE0001S00007886	0.270456	0	unknown
TC267779	BOVINE0001S00008105	0.13716	0	unknown
TC268834	BOVINE0001S00009086	0.168159	0	unknown
TC269759	BOVINE0001S00010011	0.0745831	0	unknown
TC272030	BOVINE0001S00012208	0.168187	0	unknown
TC273576	BOVINE0001S00013754	0.20172	0	unknown
TC277021	BOVINE0001S00016841	0.106449	0	unknown
TC277725	BOVINE0001S00017545	0.136162	0	unknown
TC291833	BOVINE0001S00018064	0.189333	0	unknown
TC278705	BOVINE0001S00018976	0.244296	0	unknown
TC291183	BOVINE0001S00031223	0.0870238	0	unknown
TC291406	BOVINE0001S00031446	0.209431	0	unknown
TC292643	BOVINE0001S00032540	0.175951	0	unknown
TC293488	BOVINE0001S00033385	0.18318	0	unknown
TC293740	BOVINE0001S00033637	0.192708	0	unknown
TC293787	BOVINE0001S00033684	0.153787	0	unknown
TC294557	BOVINE0001S00034454	0.194968	0	unknown
TC294749	BOVINE0001S00034646	0.261134	0	unknown
TC294970	BOVINE0001S00034867	0.096712	0	unknown
TC295080	BOVINE0001S00034977	0.121964	0	unknown
TC295122	BOVINE0001S00035019	0.156442	0	unknown
TC295474	BOVINE0001S00035371	0.187442	0	unknown
TC264861	BOVINE0001S00004681	0.16213	0	unknown
TC289904	BOVINE0001S00029944	0.11046	0	upstream stimulatory factor 2 (USF2)
TC289906	BOVINE0001S00029946	0.137551	0	upstream stimulatory factor 2 (USF2)
TC280975	BOVINE0001S00021246	0.174445	0	vaccinia related kinase 1 (VRK1)
TC299036	BOVINE0001S00038933	0.133539	0	WW domain binding protein 4 (WBP4)
TC291418	BOVINE0001S00031458	0.146439	0	YLP motif containing 1 (YLPM1)
TC267666	BOVINE0001S00007992	0.0769542	0	Ymer protein long isoform
