# Supplementary material for: Butyrate induces profound changes in gene expression related to multiple signal pathways in bovine kidney epithelial cells
Source: BMC Genomics. 2006 Sep 14;7:234. doi: 10.1186/1471-2164-7-234 (PMC1592091; doi:10.1186/1471-2164-7-234)
Supplement: Additional file 2 — Supplementary table 2. This data represents the forward/reverse primer sequences for the genes selected for real-time PCR confirmation. [file 1471-2164-7-234-S2.xls]

## Sheet: Sheet1
ACCESSION	Annotation	FORWARD PRIMER	REVERSE PRIMER
TC260258	Proteasome subunit, beta type 8 (PSMB8)	TCGCACTCTGGGAGAAGGAG	TACACAAAGGGATAAACTCTGTGC
TC260308	GM2 ganglioside activator protein (GM2A)	TCCTTCTGTGGGGCCGAAT	CCTCACCCTGACAGCACTCT
TC260543	Cathepsin D (CTSD)	TCCTGGACGCCGTGATGAAG	CTCACAAGACTGGCTTCTGGATC
TC261112	Profilin 1 (PFN1)	CCCGGCAAGACCTTCGTCA	CCCAAGTGTTAGCCCGTTCA
TC261165	Centromere protein A (CENPA)	AGCGTACAAATCTCTGTCTTCAG	AAAGCTGTATAATCTGTTGACAGGT
TC262471	Heat shock 90kD protein 1, alpha (HSP90AA1)	CTCAGATGCCCGAGGAGACC	GGCAATTTCCGCCTGGAAGG
TC262855	Cyclin-dependent kinase 4 (CDK4)	GCTGGAGATGCTGACTTTTAACC	TTCACTCTGCGTCACCTTCTG
TC265800	Activating transcription factor 3 (ATF3)	GTGTCTTGCTAAGTGTTCAGATGG	CACAAAACTGCACTCAGCGC
TC265993	Inhibin, beta A (INHBA)	GACGGTCATCAACCACTACC	CGATCATGTTCTGGATGTCCTTCT
TC266701	Fas apoptotic inhibitory molecule (FAIM)	TGTATGTAGATGGGAAGGAAGTGAT	ATATTTATGGTTGCTTTTGTCTTTGC
TC267034	similar to LIM domain containing 2 (LIMD2)	AACGTACTGGATGTCGGAACTG	TGGCGGGCATGACCTTGTA
TC267353	Kinesin family member 20A (KIF20A)	CCCACCTGCCAAAGTTCAACA	GCTGTCTCCTCACAACCTTAGTAT
TC269605	Hepatocyte growth factor (scatter factor, HGF)	GCTGTGGGCAGGTCCTCAG	GCCCTCCAGTGTCTCACATTTC
TC276574	Protease, serine, 11 [IGF binding] (PRSS11)	AACTGAGTCACCATCTTAGTCCAG	CCTCTCGTTGTCTCGGCATC
TC276741	Insulin-like growth factor 2 (IGF2)	CGCTCAGAGAGGCCAAGAGT	GGCTCACTTCTAATCGCTGGAT
TC276824	Dual specificity protein phosphatase 1 (MKP-1)	ACAGTGCATTGAGCTACCTTCA	CCCCTTCCCTGGAGTTATTGC
TC277745	CITED2	TGGTTGCATGAACTTTGAAGGG	AGAATGGTTTGGCCCACATCT
TC277755	CSE1 chromosome segregation 1-like (CSE1L)	GGCTCCTCCTTGGCAGAGT	CTAAACAGACAATCCCCACATCCT
TC277820	MAD2 mitotic arrest deficient-like 1 variant (MAD2L1)	TCTCCTATTGCATCCTCTTGTC	TCCACAGCTTTATAGGCTCAAG
TC277986	Cathepsin L precursor (CTSL)	GTTTCGTGGACCTCCCTAAGC	TGTGTGCATCTACAGCAACAGA
TC280815	Matrix metalloproteinase 13 (MMP13)	ACACCACAGTCACTAATGTTAGGA	CAAAAGTGAAAATTAAGCAGAATCCG
TC281450	BUB1 budding uninhibited by benzimidazoles 1 homolog beta (BUB1B)	CGGATTCTGAATGCCAGTGATG	AGCCCCAGGACTGATTAACTTC
TC289874	Insulin-like growth factor-binding protein 6 (IGFBP6)	AAGGAGAGTAAGCCCCAAGCA	CGGGAAGGAGTGGTAGAGGTC
TC289876	Proliferating cell nuclear antigen (PCNA)	AGCTAACCCTTCGCTCCGAG	TTGGACATGCTGGTGAGGTTC
TC290192	Spindle pole body component 24 (SPBC24)	ATCAAAGGCATCCACCACGG	GTCCACCAGATTCCAGAGATAGTC
TC290639	Minichromosome maintenance protein 3 associated protein (MCM3AP)	GAGTTCACGGGAGGAGGACAT	ATCTTCTGGACCCTTTCTCAGTTC
TC292975	unknown	TGTGCTTACCAATGCTCCTGTAT	GCCCACCTGACCCATCAAATA
TC294142	b-catenin (CTNNB1)	CAATCTTTCCCACCATCGTGAG	GGCATAAAACAATACAGAATCCACT
TC295998	Activator of S phase kinase	CACCTGACAATTTGGGCAGAAAT	CACTTTCCGACAGATTTTACCAGA
TC298909	Serine/threonine kinase 32C (STK32C)	CACGGGCCTGAAGAGTGTTT	TTTCTCAGAGGTGGAAACTGTACA
TC289253	b-actin	CCACCCCGCTTCTCTCTAAG	AATTTACACAAAAGCGATCACCTC
